# Supplementary material for: Feeding broiler chickens with arginine above recommended levels: effects on growth performance, metabolism, and intestinal microbiota
Source: J Anim Sci Biotechnol. 2023 Mar 3;14:33. doi: 10.1186/s40104-023-00839-y (PMC9983211; doi:10.1186/s40104-023-00839-y)
Supplement: Supplementary file 1 — Additional file 1. Alpha (Shannon) and beta diversity values of caecal content samples of CON and ARG birds at D49. [file 40104_2023_839_MOESM1_ESM.xlsx]

## Sheet: alpha diversity
SAMPLE	TREATMENT	PHYLUM	CLASS	ORDER	FAMILY	GENUS	SPECIES
CTRL2442	CON	0.429895	0.522595	0.522595	1.35318	1.38646	1.87554
CTRL2443	CON	0.456126	0.540424	0.540424	1.18867	1.30613	1.84655
CTRL2444	CON	0.428087	0.480499	0.480499	0.846392	0.914361	1.44071
CTRL2445	CON	0.636849	0.796417	0.796417	1.16787	1.32282	1.57647
CTRL2446	CON	0.716763	0.875172	0.875172	1.34287	1.47196	1.909
CTRL2447	CON	1.1329	1.29892	1.29892	1.85296	2.14279	2.24597
CTRL2448	CON	0.803124	0.906556	0.906556	1.50766	1.59473	1.86677
CTRL2449	CON	0.569935	0.726035	0.726035	1.23229	1.35285	1.84544
CTRL2450	CON	0.652694	0.791241	0.791241	1.49064	1.58853	1.96026
CTRL2451	CON	0.814321	0.920447	0.920447	1.55104	1.62394	2.06121
CTRL2452	CON	0.769056	1.01082	1.01125	1.78179	1.89097	2.22946
CTRL2453	CON	0.739151	0.934239	0.934239	1.66478	1.76545	2.30796
CTRL2454	CON	0.895676	0.940542	0.940542	1.3302	1.35675	1.75205
CTRL2455	CON	0.604981	0.713184	0.713184	1.62725	1.86566	2.28422
ARG2456	ARG	0.465331	0.576209	0.576209	0.769147	0.853855	1.39362
ARG2457	ARG	0.449872	0.537306	0.537306	0.961278	1.08832	1.61147
ARG2458	ARG	0.476339	0.5988	0.5988	1.01744	1.11102	1.63493
ARG2459	ARG	0.528137	0.594906	0.594906	1.0928	1.22253	1.41871
ARG2460	ARG	0.282172	0.319049	0.319049	1.01244	1.08472	1.60081
ARG2461	ARG	0.8117	1.03137	1.03137	1.71113	1.79174	2.21576
ARG2462	ARG	0.468587	0.561334	0.561334	0.891165	1.00121	1.52385
ARG2463	ARG	0.834788	0.916974	0.916974	1.62538	1.74276	2.35378
ARG2464	ARG	0.453705	0.620294	0.620294	1.35793	1.40962	2.05563
ARG2465	ARG	0.544693	0.689988	0.689988	1.37391	1.47086	1.88026
ARG2466	ARG	0.821763	0.915242	0.915242	1.6365	1.6873	2.19432
ARG2467	ARG	0.526284	0.67391	0.67391	1.42071	1.46411	2.05445
ARG2468	ARG	0.487723	0.538821	0.538821	0.965486	1.02036	1.59674
mean	CON	0.695737	0.826454	0.826487	1.40849	1.51675	1.91672
	ARG	0.550084	0.659554	0.659554	1.2181	1.30372	1.81033
	P-value T-test	0.0586708	0.0561961	0.0561702	0.0805427	0.0572314	0.255802

## Sheet: beta diversity 
PHYLUM	CON2442	CON2443	CON2444	CON2445	CON2446	CON2447	CON2448	CON2449	CON2450	CON2451	CON2452	CON2453	CON2454	CON2455	ARG2456	ARG2457	ARG2458	ARG2459	ARG2460	ARG2461	ARG2462	ARG2463	ARG2464	ARG2465	ARG2466	ARG2467
CON2443	0.015438
CON2444	0.0422707	0.0456531
CON2445	0.120017	0.120369	0.161536
CON2446	0.132053	0.131637	0.173572	0.0307767
CON2447	0.346039	0.341206	0.365815	0.226135	0.220659
CON2448	0.105415	0.106583	0.12542	0.11156	0.0935873	0.247359
CON2449	0.0767191	0.0776057	0.118468	0.0432974	0.0553336	0.26932	0.100475
CON2450	0.132272	0.127272	0.165728	0.0207923	0.0401701	0.214623	0.124115	0.06004
CON2451	0.161393	0.149825	0.175163	0.145942	0.145942	0.191536	0.0946641	0.146208	0.138772
CON2452	0.239426	0.228948	0.27342	0.127145	0.145117	0.202637	0.237129	0.166927	0.113282	0.22334
CON2453	0.134	0.134799	0.175661	0.0492857	0.0192769	0.236675	0.0946952	0.0578036	0.0572674	0.146296	0.162013
CON2454	0.518811	0.515271	0.497644	0.518811	0.518811	0.352499	0.452803	0.518811	0.511107	0.37433	0.517755	0.518201
CON2455	0.132301	0.1232	0.16473	0.0205315	0.0456985	0.220412	0.128288	0.0598009	0.0102302	0.142895	0.109565	0.0630851	0.516764
ARG2456	0.0258436	0.017136	0.0616078	0.104003	0.115271	0.330138	0.110449	0.0612398	0.116204	0.145942	0.213583	0.119043	0.519136	0.111045
ARG2457	0.0159994	0.0079449	0.0524167	0.11259	0.123858	0.338724	0.109795	0.0698264	0.12479	0.149133	0.223427	0.12763	0.518811	0.120284	0.00984415
ARG2458	0.0271732	0.0207622	0.0649837	0.0996067	0.110875	0.325741	0.108402	0.0568435	0.111807	0.145942	0.212253	0.114647	0.518811	0.108694	0.00439635	0.0129829
ARG2459	0.0664203	0.0561771	0.101622	0.0662565	0.0775249	0.29208	0.111362	0.0234933	0.078146	0.145719	0.174036	0.0809857	0.520049	0.0720676	0.0405766	0.0504208	0.0392471
ARG2460	0.0617488	0.0739479	0.04474	0.181765	0.193802	0.407788	0.167164	0.138468	0.193164	0.219903	0.297936	0.195673	0.518811	0.190811	0.0843536	0.0745095	0.0856831	0.12493
ARG2461	0.168393	0.154497	0.182163	0.0904764	0.0897085	0.186795	0.101578	0.095893	0.0835748	0.0645893	0.158858	0.0910993	0.43194	0.0876979	0.144586	0.153825	0.142236	0.105372	0.226903
ARG2462	0.0276672	0.0217754	0.0647301	0.0985934	0.109862	0.324728	0.10915	0.0558302	0.110794	0.145942	0.211759	0.113634	0.518811	0.106934	0.0054096	0.0139962	0.00201435	0.038753	0.0861772	0.140725
ARG2463	0.166071	0.163435	0.179759	0.165811	0.165811	0.187464	0.0997597	0.165811	0.158113	0.022494	0.239905	0.165637	0.353916	0.164928	0.1673	0.166647	0.165811	0.168213	0.222267	0.0820948	0.166001
ARG2464	0.0344153	0.02778	0.0699283	0.0927888	0.104825	0.318811	0.111881	0.0498258	0.10479	0.146239	0.206249	0.107629	0.520569	0.0987113	0.0128466	0.0220861	0.0104966	0.0322131	0.0929253	0.134253	0.0087357	0.168733
ARG2465	0.08105	0.0709099	0.116563	0.0515405	0.0628088	0.277675	0.111881	0.011407	0.0637412	0.146239	0.159614	0.0665808	0.520569	0.0576627	0.0552064	0.0650505	0.0538768	0.0149409	0.13956	0.0909668	0.0533828	0.168733	0.0466347
ARG2466	0.214926	0.209516	0.196336	0.214438	0.214438	0.218674	0.148431	0.214438	0.206968	0.0685749	0.270848	0.214493	0.305755	0.211147	0.214438	0.214438	0.214438	0.214294	0.240813	0.126186	0.214438	0.049772	0.214814	0.214814
ARG2467	0.0747848	0.0682785	0.109506	0.0528271	0.0648633	0.277633	0.110038	0.0107867	0.0630824	0.145187	0.165071	0.0665282	0.518537	0.057523	0.0537457	0.0629853	0.0513957	0.0150709	0.133295	0.0936151	0.0496348	0.166694	0.0417146	0.0074885	0.213383
ARG2468	0.0633762	0.0619673	0.0313112	0.182336	0.193605	0.362715	0.122513	0.139573	0.186833	0.171335	0.287227	0.196767	0.474813	0.185167	0.0783332	0.0697466	0.0827295	0.11608	0.0561272	0.176007	0.0837428	0.176852	0.0897473	0.130796	0.192623	0.130246
CLASS	CON2442	CON2443	CON2444	CON2445	CON2446	CON2447	CON2448	CON2449	CON2450	CON2451	CON2452	CON2453	CON2454	CON2455	ARG2456	ARG2457	ARG2458	ARG2459	ARG2460	ARG2461	ARG2462	ARG2463	ARG2464	ARG2465	ARG2466	ARG2467
CON2443	0.0268666
CON2444	0.0425447	0.045653
CON2445	0.133574	0.124759	0.163022
CON2446	0.142954	0.133498	0.173572	0.0338451
CON2447	0.352775	0.341206	0.365815	0.27106	0.258475
CON2448	0.12524	0.123887	0.12542	0.118308	0.0976795	0.247359
CON2449	0.083203	0.0792732	0.118468	0.0505525	0.0599326	0.294268	0.100475
CON2450	0.143634	0.129467	0.165728	0.0549262	0.0678891	0.225181	0.128668	0.0792381
CON2451	0.185231	0.172499	0.175163	0.148012	0.145942	0.208383	0.099536	0.146208	0.145077
CON2452	0.251353	0.235657	0.274182	0.127849	0.147967	0.22457	0.242769	0.173073	0.114117	0.224374
CON2453	0.134315	0.136963	0.175661	0.0784535	0.0460567	0.278524	0.0951688	0.0751756	0.0928706	0.146296	0.189505
CON2454	0.518811	0.515271	0.497938	0.520417	0.518811	0.352499	0.452803	0.518811	0.511178	0.374385	0.51781	0.51824
CON2455	0.141531	0.126636	0.16473	0.0832265	0.101584	0.224672	0.146829	0.105313	0.0388573	0.177811	0.130802	0.125498	0.516764
ARG2456	0.0399217	0.0292094	0.0616078	0.106924	0.116046	0.342511	0.115292	0.0618207	0.119128	0.150876	0.219817	0.12012	0.519272	0.141487
ARG2457	0.0198661	0.0174409	0.0529276	0.122633	0.131376	0.342089	0.130314	0.0729387	0.132523	0.18468	0.235954	0.127686	0.518811	0.126143	0.0361862
ARG2458	0.0414488	0.0380603	0.0649836	0.105678	0.114373	0.341425	0.10933	0.0568434	0.120558	0.147121	0.220343	0.114647	0.518882	0.144286	0.0100037	0.038968
ARG2459	0.080259	0.0641335	0.103562	0.0786283	0.103868	0.29208	0.134932	0.0617622	0.0785407	0.183433	0.180786	0.13102	0.522212	0.0720675	0.0740705	0.0611195	0.0799197
ARG2460	0.0634339	0.0780041	0.0512971	0.189635	0.199015	0.407788	0.16869	0.139971	0.198839	0.225897	0.304165	0.197673	0.532695	0.192668	0.089715	0.0764528	0.0877327	0.133033
ARG2461	0.168393	0.155385	0.182163	0.141068	0.137644	0.226014	0.10378	0.134347	0.131971	0.0854286	0.210026	0.114195	0.43194	0.145551	0.161839	0.154416	0.162572	0.154228	0.226903
ARG2462	0.0390264	0.0233202	0.0647301	0.101508	0.110178	0.324728	0.119107	0.055953	0.111445	0.170153	0.215475	0.115306	0.518811	0.117646	0.0255974	0.0219838	0.0290224	0.0525112	0.0915446	0.141362
ARG2463	0.176423	0.184704	0.192353	0.18972	0.187064	0.204041	0.129432	0.182465	0.179827	0.0563381	0.262443	0.166463	0.365173	0.183999	0.190873	0.180628	0.190093	0.192355	0.223441	0.0820948	0.187408
ARG2464	0.0562955	0.0598467	0.0699282	0.123406	0.132841	0.359332	0.121064	0.0734367	0.139032	0.155821	0.235829	0.108866	0.52064	0.159795	0.0332226	0.0590473	0.025492	0.0982157	0.0949563	0.154903	0.0525002	0.190779
ARG2465	0.0879779	0.0731051	0.116563	0.0582358	0.0705827	0.290328	0.112386	0.0242301	0.0701162	0.150603	0.170254	0.0934365	0.52064	0.0908788	0.0563149	0.0683487	0.0570617	0.0388871	0.141591	0.132746	0.0540332	0.186012	0.0745024
ARG2466	0.238977	0.243146	0.22899	0.252046	0.24939	0.247048	0.17929	0.244791	0.242381	0.104307	0.307313	0.222967	0.314405	0.242014	0.249537	0.242118	0.246226	0.252135	0.249974	0.126186	0.249544	0.0660776	0.222083	0.245792
ARG2467	0.135715	0.144567	0.146416	0.200549	0.209929	0.413983	0.177976	0.149997	0.208609	0.232461	0.311489	0.185117	0.530608	0.19843	0.146437	0.139018	0.143125	0.149474	0.143291	0.193461	0.146443	0.214959	0.119422	0.148581	0.217639
ARG2468	0.0633762	0.0654073	0.0352211	0.188037	0.196505	0.362715	0.122513	0.139573	0.189861	0.174697	0.298885	0.196767	0.478279	0.186409	0.0821558	0.0700431	0.0829565	0.121995	0.0643713	0.176894	0.0871133	0.184714	0.0897473	0.131613	0.201443	0.143322
ORDER	CON2442	CON2443	CON2444	CON2445	CON2446	CON2447	CON2448	CON2449	CON2450	CON2451	CON2452	CON2453	CON2454	CON2455	ARG2456	ARG2457	ARG2458	ARG2459	ARG2460	ARG2461	ARG2462	ARG2463	ARG2464	ARG2465	ARG2466	ARG2467
CON2443	0.0268666
CON2444	0.0425447	0.045653
CON2445	0.133574	0.124759	0.163022
CON2446	0.142954	0.133498	0.173572	0.0338451
CON2447	0.352775	0.341206	0.365815	0.27106	0.258475
CON2448	0.12524	0.123887	0.12542	0.118308	0.0976795	0.247359
CON2449	0.083203	0.0792732	0.118468	0.0505525	0.0599326	0.294268	0.100475
CON2450	0.143634	0.129467	0.165728	0.0549262	0.0678891	0.225181	0.128668	0.0792381
CON2451	0.185231	0.172499	0.175163	0.148012	0.145942	0.208383	0.099536	0.146208	0.145077
CON2452	0.251353	0.235657	0.274182	0.127849	0.147967	0.22457	0.242769	0.173073	0.114117	0.224374
CON2453	0.134315	0.136963	0.175661	0.0784535	0.0460567	0.278524	0.0951688	0.0751756	0.0928706	0.146296	0.189505
CON2454	0.518811	0.515271	0.497938	0.520417	0.518811	0.352499	0.452803	0.518811	0.511178	0.374385	0.51781	0.51824
CON2455	0.141531	0.126636	0.16473	0.0832265	0.101584	0.224672	0.146829	0.105313	0.0388573	0.177811	0.130802	0.125498	0.516764
ARG2456	0.0399217	0.0292094	0.0616078	0.106924	0.116046	0.342511	0.115292	0.0618207	0.119128	0.150876	0.219817	0.12012	0.519272	0.141487
ARG2457	0.0198661	0.0174409	0.0529276	0.122633	0.131376	0.342089	0.130314	0.0729387	0.132523	0.18468	0.235954	0.127686	0.518811	0.126143	0.0361862
ARG2458	0.0414488	0.0380603	0.0649836	0.105678	0.114373	0.341425	0.10933	0.0568434	0.120558	0.147121	0.220343	0.114647	0.518882	0.144286	0.0100037	0.038968
ARG2459	0.080259	0.0641335	0.103562	0.0786283	0.103868	0.29208	0.134932	0.0617622	0.0785407	0.183433	0.180786	0.13102	0.522212	0.0720675	0.0740705	0.0611195	0.0799197
ARG2460	0.0634339	0.0780041	0.0512971	0.189635	0.199015	0.407788	0.16869	0.139971	0.198839	0.225897	0.304165	0.197673	0.532695	0.192668	0.089715	0.0764528	0.0877327	0.133033
ARG2461	0.168393	0.155385	0.182163	0.141068	0.137644	0.226014	0.10378	0.134347	0.131971	0.0854286	0.210026	0.114195	0.43194	0.145551	0.161839	0.154416	0.162572	0.154228	0.226903
ARG2462	0.0390264	0.0233202	0.0647301	0.101508	0.110178	0.324728	0.119107	0.055953	0.111445	0.170153	0.215475	0.115306	0.518811	0.117646	0.0255974	0.0219838	0.0290224	0.0525112	0.0915446	0.141362
ARG2463	0.176423	0.184704	0.192353	0.18972	0.187064	0.204041	0.129432	0.182465	0.179827	0.0563381	0.262442	0.166463	0.365173	0.183999	0.190873	0.180628	0.190093	0.192355	0.223441	0.0820948	0.187408
ARG2464	0.0562955	0.0598467	0.0699282	0.123406	0.132841	0.359332	0.121064	0.0734367	0.139032	0.155821	0.235829	0.108866	0.52064	0.159795	0.0332226	0.0590473	0.025492	0.0982157	0.0949563	0.154903	0.0525002	0.190779
ARG2465	0.0879779	0.0731051	0.116563	0.0582358	0.0705827	0.290328	0.112386	0.0242301	0.0701162	0.150603	0.170254	0.0934365	0.52064	0.0908788	0.0563149	0.0683487	0.0570617	0.0388871	0.141591	0.132746	0.0540332	0.186012	0.0745024
ARG2466	0.238977	0.243146	0.22899	0.252046	0.24939	0.247048	0.17929	0.244791	0.242381	0.104307	0.307313	0.222967	0.314405	0.242014	0.249537	0.242118	0.246226	0.252135	0.249974	0.126186	0.249544	0.0660776	0.222083	0.245792
ARG2467	0.135715	0.144567	0.146416	0.200549	0.209929	0.413983	0.177976	0.149997	0.208609	0.232461	0.311489	0.185117	0.530608	0.19843	0.146437	0.139018	0.143125	0.149474	0.143291	0.193461	0.146443	0.214959	0.119422	0.148581	0.217639
ARG2468	0.0633762	0.0654073	0.0352211	0.188037	0.196505	0.362715	0.122513	0.139573	0.189861	0.174697	0.298885	0.196767	0.478279	0.186409	0.0821558	0.0700431	0.0829565	0.121995	0.0643713	0.176894	0.0871133	0.184714	0.0897473	0.131613	0.201443	0.143322
FAMILY	CON2442	CON2443	CON2444	CON2445	CON2446	CON2447	CON2448	CON2449	CON2450	CON2451	CON2452	CON2453	CON2454	CON2455	ARG2456	ARG2457	ARG2458	ARG2459	ARG2460	ARG2461	ARG2462	ARG2463	ARG2464	ARG2465	ARG2466	ARG2467
CON2443	0.164888
CON2444	0.313141	0.200231
CON2445	0.327831	0.186767	0.181126
CON2446	0.27313	0.140203	0.199648	0.086405
CON2447	0.476671	0.53138	0.707729	0.629478	0.583748
CON2448	0.269592	0.177496	0.21137	0.20307	0.131118	0.547786
CON2449	0.234052	0.104816	0.184861	0.0960479	0.0661568	0.580723	0.159979
CON2450	0.189846	0.251104	0.410095	0.395058	0.342602	0.438181	0.347677	0.305714
CON2451	0.266317	0.299567	0.458947	0.445505	0.400457	0.275093	0.350105	0.366393	0.184552
CON2452	0.273391	0.36916	0.52889	0.473741	0.434234	0.445786	0.46154	0.416578	0.233891	0.256139
CON2453	0.266733	0.343015	0.529707	0.459647	0.378626	0.310451	0.419727	0.368334	0.226566	0.220426	0.244694
CON2454	0.519998	0.56832	0.700434	0.739679	0.693188	0.39809	0.62242	0.652882	0.526251	0.401462	0.525174	0.520564
CON2455	0.351184	0.413793	0.605595	0.54088	0.51046	0.310572	0.502059	0.482388	0.295071	0.316814	0.29578	0.23374	0.523337
ARG2456	0.376751	0.245865	0.0957772	0.172465	0.215263	0.746789	0.276863	0.20213	0.447252	0.488811	0.560847	0.548081	0.795647	0.646892
ARG2457	0.276858	0.150506	0.0994024	0.151789	0.152713	0.653359	0.210025	0.115225	0.384252	0.427883	0.503395	0.465722	0.701626	0.536148	0.128786
ARG2458	0.279274	0.13972	0.117455	0.125539	0.128609	0.645921	0.186758	0.0837007	0.34714	0.392267	0.465892	0.429099	0.691798	0.548219	0.12142	0.0491084
ARG2459	0.255528	0.121931	0.156343	0.0998582	0.116911	0.604229	0.198443	0.0776743	0.343663	0.417831	0.463255	0.435011	0.670995	0.46633	0.199134	0.0884643	0.0927241
ARG2460	0.140476	0.0803831	0.210867	0.226182	0.201184	0.549052	0.218596	0.144835	0.254858	0.301812	0.357553	0.362497	0.561907	0.433608	0.272342	0.172872	0.169018	0.166873
ARG2461	0.222362	0.240654	0.302123	0.313481	0.268185	0.52716	0.17907	0.234947	0.290055	0.31904	0.410985	0.397767	0.558272	0.468932	0.377496	0.293679	0.2708	0.252245	0.278338
ARG2462	0.330378	0.20453	0.070194	0.14868	0.19036	0.707941	0.245471	0.177181	0.428339	0.479838	0.535871	0.523133	0.760205	0.594688	0.0539603	0.097971	0.109341	0.162882	0.242687	0.345486
ARG2463	0.333249	0.378948	0.538358	0.550848	0.507832	0.229616	0.413073	0.468364	0.294703	0.133493	0.308835	0.206155	0.379635	0.246419	0.608945	0.506258	0.503881	0.492782	0.369181	0.374761	0.571657
ARG2464	0.133208	0.228995	0.388219	0.368991	0.315813	0.426242	0.330096	0.276608	0.143288	0.193568	0.254688	0.176025	0.527671	0.304169	0.427943	0.359767	0.318849	0.322625	0.219954	0.259284	0.41184	0.26072
ARG2465	0.187519	0.224209	0.410777	0.363319	0.311002	0.381517	0.349196	0.268618	0.102595	0.17303	0.24242	0.15684	0.538416	0.242236	0.422407	0.342847	0.310097	0.297526	0.249827	0.301145	0.405674	0.246217	0.0835285
ARG2466	0.295556	0.382931	0.523495	0.559534	0.517627	0.322064	0.403542	0.476798	0.296187	0.154773	0.308244	0.283216	0.325609	0.346259	0.611786	0.510367	0.507449	0.498999	0.352065	0.326798	0.579597	0.117711	0.268001	0.305324
ARG2467	0.260647	0.367294	0.522901	0.543671	0.496079	0.430125	0.482797	0.453822	0.276229	0.26269	0.323408	0.193109	0.53553	0.28394	0.596592	0.495172	0.490519	0.476756	0.337568	0.390954	0.561217	0.246652	0.195523	0.229897	0.259557
ARG2468	0.296464	0.184257	0.0745695	0.203512	0.204555	0.663678	0.183348	0.168147	0.399696	0.413559	0.515056	0.510064	0.658666	0.588498	0.155813	0.0723141	0.0901757	0.136638	0.17949	0.255926	0.131615	0.493718	0.369933	0.388216	0.471357	0.499099
GENUS	CON2442	CON2443	CON2444	CON2445	CON2446	CON2447	CON2448	CON2449	CON2450	CON2451	CON2452	CON2453	CON2454	CON2455	ARG2456	ARG2457	ARG2458	ARG2459	ARG2460	ARG2461	ARG2462	ARG2463	ARG2464	ARG2465	ARG2466	ARG2467
CON2443	0.174215
CON2444	0.312349	0.214667
CON2445	0.331557	0.201005	0.185542
CON2446	0.279489	0.165187	0.209164	0.125869
CON2447	0.492675	0.556273	0.712333	0.671021	0.628028
CON2448	0.280982	0.185555	0.225652	0.209836	0.142471	0.557205
CON2449	0.234537	0.119752	0.186164	0.106085	0.0981048	0.608431	0.171388
CON2450	0.197193	0.256431	0.424918	0.395042	0.354587	0.447584	0.358385	0.306252
CON2451	0.277819	0.305281	0.47176	0.456512	0.415939	0.290178	0.362357	0.375295	0.199446
CON2452	0.275538	0.373482	0.537941	0.484939	0.442095	0.451267	0.475695	0.42395	0.258813	0.275657
CON2453	0.27648	0.384059	0.537687	0.48791	0.423766	0.326441	0.440382	0.394568	0.246928	0.251624	0.257972
CON2454	0.526358	0.579955	0.704685	0.747	0.699492	0.403087	0.63444	0.659622	0.531359	0.408167	0.530914	0.526934
CON2455	0.375813	0.427549	0.608544	0.56909	0.552306	0.336532	0.501767	0.497326	0.309227	0.327211	0.326341	0.240381	0.524684
ARG2456	0.384122	0.253761	0.103324	0.172291	0.229181	0.767751	0.281549	0.202848	0.447987	0.504638	0.577698	0.567159	0.799893	0.647905
ARG2457	0.278562	0.174776	0.106164	0.188517	0.208939	0.663612	0.228273	0.146324	0.399436	0.453266	0.51009	0.490274	0.708003	0.565626	0.152583
ARG2458	0.279993	0.154843	0.123603	0.127858	0.145196	0.656139	0.186271	0.0860763	0.347468	0.410757	0.475245	0.44982	0.69752	0.547327	0.127321	0.0748542
ARG2459	0.25966	0.136537	0.165038	0.120232	0.154693	0.66729	0.204916	0.0900248	0.347318	0.431051	0.480019	0.468024	0.676206	0.511908	0.201152	0.130691	0.0966318
ARG2460	0.160738	0.0994503	0.241401	0.246137	0.230416	0.567933	0.241798	0.166934	0.274228	0.33323	0.380687	0.383483	0.565616	0.448479	0.294546	0.196726	0.189093	0.189236
ARG2461	0.228851	0.247206	0.313974	0.313582	0.280529	0.527017	0.192355	0.235433	0.313039	0.334166	0.409118	0.398305	0.563625	0.481846	0.377715	0.294572	0.270392	0.255116	0.293277
ARG2462	0.343983	0.23109	0.0778778	0.15953	0.217869	0.723279	0.254024	0.187209	0.42982	0.499395	0.558755	0.539366	0.761487	0.597467	0.0599808	0.115289	0.122216	0.177651	0.26161	0.345632
ARG2463	0.342564	0.412178	0.557238	0.5746	0.537073	0.237492	0.436868	0.49302	0.313967	0.170207	0.314001	0.228728	0.381083	0.259458	0.63291	0.531987	0.526658	0.520125	0.378117	0.373785	0.590583
ARG2464	0.143009	0.231646	0.387461	0.37082	0.318501	0.423706	0.336975	0.276235	0.156539	0.198746	0.250891	0.175543	0.533357	0.307211	0.426812	0.359313	0.316545	0.33152	0.232588	0.259079	0.411128	0.261699
ARG2465	0.189898	0.2417	0.424887	0.377189	0.337339	0.405939	0.366668	0.278183	0.109186	0.188677	0.264471	0.180283	0.543922	0.253272	0.427495	0.369279	0.327152	0.316339	0.272062	0.302526	0.413968	0.271877	0.0897753
ARG2466	0.32153	0.38961	0.5454	0.566313	0.534698	0.324494	0.415359	0.488098	0.303108	0.173712	0.31589	0.292621	0.339975	0.346725	0.618633	0.517495	0.512616	0.507192	0.357596	0.334472	0.588843	0.118821	0.28706	0.314056
ARG2467	0.283618	0.376213	0.54227	0.555675	0.515136	0.440296	0.495839	0.469961	0.288141	0.273406	0.321591	0.202344	0.557415	0.289751	0.603078	0.498512	0.495879	0.489583	0.343073	0.392453	0.574283	0.257789	0.20176	0.241414	0.273096
ARG2468	0.297775	0.189796	0.0884589	0.203552	0.218395	0.663655	0.19399	0.168029	0.405694	0.430845	0.527072	0.510067	0.664009	0.587447	0.157383	0.0727771	0.0918612	0.138784	0.199512	0.255091	0.131826	0.496607	0.367584	0.389875	0.476602	0.498102
SPECIE	CON2442	CON2443	CON2444	CON2445	CON2446	CON2447	CON2448	CON2449	CON2450	CON2451	CON2452	CON2453	CON2454	CON2455	ARG2456	ARG2457	ARG2458	ARG2459	ARG2460	ARG2461	ARG2462	ARG2463	ARG2464	ARG2465	ARG2466	ARG2467
CON2443	0.320828
CON2444	0.311299	0.318919
CON2445	0.698167	0.448229	0.607593
CON2446	0.287778	0.327518	0.237019	0.51062
CON2447	0.501209	0.593018	0.732055	0.748026	0.62582
CON2448	0.692837	0.422931	0.57531	0.232351	0.518065	0.649571
CON2449	0.260863	0.366479	0.204014	0.549998	0.187303	0.670467	0.618961
CON2450	0.277357	0.266934	0.427364	0.618015	0.371826	0.453217	0.611302	0.367171
CON2451	0.402987	0.33395	0.467905	0.545698	0.469074	0.356096	0.492734	0.459233	0.288442
CON2452	0.321034	0.392353	0.542545	0.603934	0.420052	0.397223	0.63036	0.451812	0.304867	0.347815
CON2453	0.492849	0.429293	0.545204	0.559109	0.399077	0.465061	0.521824	0.492703	0.451484	0.448223	0.409017
CON2454	0.695302	0.705198	0.722011	0.758129	0.720939	0.603337	0.665129	0.700355	0.720653	0.541834	0.708602	0.710554
CON2455	0.51796	0.4622	0.614914	0.618819	0.534946	0.467799	0.555533	0.523448	0.467046	0.45164	0.379245	0.427923	0.574805
ARG2456	0.372861	0.253991	0.175992	0.452181	0.218357	0.778655	0.481458	0.213969	0.444378	0.501348	0.570987	0.552994	0.787948	0.653388
ARG2457	0.336311	0.178548	0.264348	0.445227	0.324907	0.683087	0.46337	0.322073	0.390499	0.440062	0.500604	0.490257	0.761432	0.569475	0.201098
ARG2458	0.358148	0.15665	0.290532	0.386925	0.286565	0.674375	0.420625	0.29404	0.342789	0.402996	0.469269	0.439041	0.756826	0.558034	0.171956	0.0791784
ARG2459	0.679783	0.425667	0.587393	0.168701	0.606738	0.768962	0.309315	0.594837	0.624464	0.556095	0.652941	0.576031	0.774115	0.58473	0.510088	0.413978	0.382576
ARG2460	0.178626	0.27046	0.227588	0.652487	0.244341	0.588225	0.623232	0.197213	0.291922	0.389632	0.381099	0.486504	0.714201	0.478409	0.285836	0.306109	0.320823	0.629382
ARG2461	0.547216	0.324384	0.469247	0.414136	0.428068	0.522458	0.301221	0.528819	0.51582	0.398317	0.435043	0.416066	0.610257	0.461282	0.387613	0.38344	0.357459	0.456582	0.509606
ARG2462	0.338442	0.22584	0.168782	0.472986	0.198838	0.741482	0.470382	0.224441	0.417703	0.499363	0.545936	0.519785	0.756653	0.603279	0.0575104	0.180376	0.176678	0.497812	0.244303	0.368317
ARG2463	0.546996	0.481571	0.568889	0.651649	0.527922	0.421153	0.520003	0.547974	0.510559	0.342491	0.441441	0.40726	0.432418	0.351139	0.646621	0.552161	0.542175	0.626125	0.458109	0.344573	0.600676
ARG2464	0.238183	0.221904	0.384833	0.565176	0.310617	0.46827	0.539171	0.346926	0.187081	0.227473	0.25176	0.354087	0.650778	0.399352	0.416627	0.356453	0.31042	0.569889	0.235804	0.380574	0.392142	0.392281
ARG2465	0.422411	0.277686	0.505036	0.443383	0.473223	0.463503	0.492599	0.495097	0.285124	0.276915	0.375501	0.387342	0.73924	0.435055	0.420107	0.3706	0.323935	0.420812	0.447372	0.397973	0.407711	0.512608	0.285115
ARG2466	0.692944	0.526578	0.602002	0.560075	0.613718	0.548453	0.413305	0.668058	0.678993	0.447072	0.634896	0.451422	0.479116	0.529538	0.60384	0.603591	0.595011	0.586101	0.620286	0.330482	0.573544	0.313074	0.516487	0.553746
ARG2467	0.291786	0.375844	0.523283	0.751768	0.469093	0.453322	0.710541	0.477078	0.335826	0.461334	0.336794	0.379971	0.70294	0.490756	0.591526	0.497761	0.488286	0.718436	0.332672	0.492364	0.548249	0.476937	0.254746	0.494812	0.557801
ARG2468	0.502655	0.285584	0.390061	0.282538	0.437901	0.684018	0.259344	0.459094	0.469625	0.455718	0.523384	0.518661	0.693713	0.585068	0.350288	0.255194	0.250415	0.283832	0.464377	0.288158	0.328558	0.510934	0.390356	0.408486	0.505486	0.531873
